# Supplementary material for: Deep learning-based fully automated grading system for dry eye disease severity
Source: PLoS One. 2024 Mar 14;19(3):e0299776. doi: 10.1371/journal.pone.0299776 (PMC10939279; doi:10.1371/journal.pone.0299776)
Supplement: S1 Dataset — (ZIP) [file pone.0299776.s002.zip]

Archive with 2,028 entries (1,521 files):
- 08203980_20200518L/
- 08203980_20200518L/08203980_20200518L_densitymap.png
- 08203980_20200518L/08203980_20200518L_whole.png
- 08203980_20200518L/08203980_20200518L_zone.png
- 08203980_20200518R/
- 08203980_20200518R/08203980_20200518R_densitymap.png
- 08203980_20200518R/08203980_20200518R_whole.png
- 08203980_20200518R/08203980_20200518R_zone.png
- 08226495_20210204L/
- 08226495_20210204L/08226495_20210204L_densitymap.png
- 08226495_20210204L/08226495_20210204L_whole.png
- 08226495_20210204L/08226495_20210204L_zone.png
- 08226495_20210204R/
- 08226495_20210204R/08226495_20210204R_densitymap.png
- 08226495_20210204R/08226495_20210204R_whole.png
- 08226495_20210204R/08226495_20210204R_zone.png
- 09407235_20210311L/
- 09407235_20210311L/09407235_20210311L_densitymap.png
- 09407235_20210311L/09407235_20210311L_whole.png
- 09407235_20210311L/09407235_20210311L_zone.png
- 09407235_20210311R/
- 09407235_20210311R/09407235_20210311R_densitymap.png
- 09407235_20210311R/09407235_20210311R_whole.png
- 09407235_20210311R/09407235_20210311R_zone.png
- 09514450_20210419L/
- 09514450_20210419L/09514450_20210419L_densitymap.png
- 09514450_20210419L/09514450_20210419L_whole.png
- 09514450_20210419L/09514450_20210419L_zone.png
- 09514450_20210419R/
- 09514450_20210419R/09514450_20210419R_densitymap.png
- 09514450_20210419R/09514450_20210419R_whole.png
- 09514450_20210419R/09514450_20210419R_zone.png
- 11041607_20201008L/
- 11041607_20201008L/11041607_20201008L_densitymap.png
- 11041607_20201008L/11041607_20201008L_whole.png
- 11041607_20201008L/11041607_20201008L_zone.png
- 11041607_20201008R/
- 11041607_20201008R/11041607_20201008R_densitymap.png
- 11041607_20201008R/11041607_20201008R_whole.png
- 11041607_20201008R/11041607_20201008R_zone.png
- 11300166_20200820L/
- 11300166_20200820L/11300166_20200820L_densitymap.png
- 11300166_20200820L/11300166_20200820L_whole.png
- 11300166_20200820L/11300166_20200820L_zone.png
- 11300166_20200820R/
- 11300166_20200820R/11300166_20200820R_densitymap.png
- 11300166_20200820R/11300166_20200820R_whole.png
- 11300166_20200820R/11300166_20200820R_zone.png
- 11994826_20200120L/
- 11994826_20200120L/11994826_20200120L_densitymap.png
- 11994826_20200120L/11994826_20200120L_whole.png
- 11994826_20200120L/11994826_20200120L_zone.png
- 11994826_20200120R/
- 11994826_20200120R/11994826_20200120R_densitymap.png
- 11994826_20200120R/11994826_20200120R_whole.png
- 11994826_20200120R/11994826_20200120R_zone.png
- 12337084_20210607L/
- 12337084_20210607L/12337084_20210607L_densitymap.png
- 12337084_20210607L/12337084_20210607L_whole.png
- 12337084_20210607L/12337084_20210607L_zone.png
- 12337084_20210607R/
- 12337084_20210607R/12337084_20210607R_densitymap.png
- 12337084_20210607R/12337084_20210607R_whole.png
- 12337084_20210607R/12337084_20210607R_zone.png
- 12564019_20210527L/
- 12564019_20210527L/12564019_20210527L_densitymap.png
- 12564019_20210527L/12564019_20210527L_whole.png
- 12564019_20210527L/12564019_20210527L_zone.png
- 12564019_20210527R/
- 12564019_20210527R/12564019_20210527R_densitymap.png
- 12564019_20210527R/12564019_20210527R_whole.png
- 12564019_20210527R/12564019_20210527R_zone.png
- 12628641_20200727L/
- 12628641_20200727L/12628641_20200727L_densitymap.png
- 12628641_20200727L/12628641_20200727L_whole.png
- 12628641_20200727L/12628641_20200727L_zone.png
- 12628641_20200727R/
- 12628641_20200727R/12628641_20200727R_densitymap.png
- 12628641_20200727R/12628641_20200727R_whole.png
- 12628641_20200727R/12628641_20200727R_zone.png
- 12679391_20191219L/
- 12679391_20191219L/12679391_20191219L_densitymap.png
- 12679391_20191219L/12679391_20191219L_whole.png
- 12679391_20191219L/12679391_20191219L_zone.png
- 12679391_20200113R/
- 12679391_20200113R/12679391_20200113R_densitymap.png
- 12679391_20200113R/12679391_20200113R_whole.png
- 12679391_20200113R/12679391_20200113R_zone.png
- 12837445_20200824R/
- 12837445_20200824R/12837445_20200824R_densitymap.png
- 12837445_20200824R/12837445_20200824R_whole.png
- 12837445_20200824R/12837445_20200824R_zone.png
- 12837445_20210315L/
- 12837445_20210315L/12837445_20210315L_densitymap.png
- 12837445_20210315L/12837445_20210315L_whole.png
- 12837445_20210315L/12837445_20210315L_zone.png
- 13252092_20180315L/
- 13252092_20180315L/13252092_20180315L_densitymap.png
- 13252092_20180315L/13252092_20180315L_whole.png
- 13252092_20180315L/13252092_20180315L_zone.png
- 13252092_20190321L/
- 13252092_20190321L/13252092_20190321L_densitymap.png
- 13252092_20190321L/13252092_20190321L_whole.png
- 13252092_20190321L/13252092_20190321L_zone.png
- 13422132_20190103L/
- 13422132_20190103L/13422132_20190103L_densitymap.png
- 13422132_20190103L/13422132_20190103L_whole.png
- 13422132_20190103L/13422132_20190103L_zone.png
- 13422132_20190103R/
- 13422132_20190103R/13422132_20190103R_densitymap.png
- 13422132_20190103R/13422132_20190103R_whole.png
- 13422132_20190103R/13422132_20190103R_zone.png
- 13438339_20191028L/
- 13438339_20191028L/13438339_20191028L_densitymap.png
- 13438339_20191028L/13438339_20191028L_whole.png
- 13438339_20191028L/13438339_20191028L_zone.png
- 13438339_20191028R/
- 13438339_20191028R/13438339_20191028R_densitymap.png
- 13438339_20191028R/13438339_20191028R_whole.png
- 13438339_20191028R/13438339_20191028R_zone.png
- 13528364_20200622L/
- 13528364_20200622L/13528364_20200622L_densitymap.png
- 13528364_20200622L/13528364_20200622L_whole.png
- 13528364_20200622L/13528364_20200622L_zone.png
- 13528364_20200622R/
- 13528364_20200622R/13528364_20200622R_densitymap.png
- 13528364_20200622R/13528364_20200622R_whole.png
- 13528364_20200622R/13528364_20200622R_zone.png
- 13574026_20210729L/
- 13574026_20210729L/13574026_20210729L_densitymap.png
- 13574026_20210729L/13574026_20210729L_whole.png
- 13574026_20210729L/13574026_20210729L_zone.png
- 13574026_20210729R/
- 13574026_20210729R/13574026_20210729R_densitymap.png
- 13574026_20210729R/13574026_20210729R_whole.png
- 13574026_20210729R/13574026_20210729R_zone.png
- 13670746_20200518L/
- 13670746_20200518L/13670746_20200518L_densitymap.png
- 13670746_20200518L/13670746_20200518L_whole.png
- 13670746_20200518L/13670746_20200518L_zone.png
- 13670746_20200518R/
- 13670746_20200518R/13670746_20200518R_densitymap.png
- 13670746_20200518R/13670746_20200518R_whole.png
- 13670746_20200518R/13670746_20200518R_zone.png
- 14049415_20201207R/
- 14049415_20201207R/14049415_20201207R_densitymap.png
- 14049415_20201207R/14049415_20201207R_whole.png
- 14049415_20201207R/14049415_20201207R_zone.png
- 14049415_20210421L/
- 14049415_20210421L/14049415_20210421L_densitymap.png
- 14049415_20210421L/14049415_20210421L_whole.png
- 14049415_20210421L/14049415_20210421L_zone.png
- 14093739_20210726L/
- 14093739_20210726L/14093739_20210726L_densitymap.png
- 14093739_20210726L/14093739_20210726L_whole.png
- 14093739_20210726L/14093739_20210726L_zone.png
- 14093739_20210726R/
- 14093739_20210726R/14093739_20210726R_densitymap.png
- 14093739_20210726R/14093739_20210726R_whole.png
- 14093739_20210726R/14093739_20210726R_zone.png
- 14161106_20190218L/
- 14161106_20190218L/14161106_20190218L_densitymap.png
- 14161106_20190218L/14161106_20190218L_whole.png
- 14161106_20190218L/14161106_20190218L_zone.png
- 14161106_20190218R/
- 14161106_20190218R/14161106_20190218R_densitymap.png
- 14161106_20190218R/14161106_20190218R_whole.png
- 14161106_20190218R/14161106_20190218R_zone.png
- 14189786_20210329L/
- 14189786_20210329L/14189786_20210329L_densitymap.png
- 14189786_20210329L/14189786_20210329L_whole.png
- 14189786_20210329L/14189786_20210329L_zone.png
- 14189786_20210329R/
- 14189786_20210329R/14189786_20210329R_densitymap.png
- 14189786_20210329R/14189786_20210329R_whole.png
- 14189786_20210329R/14189786_20210329R_zone.png
- 14231740_20190314L/
- 14231740_20190314L/14231740_20190314L_densitymap.png
- 14231740_20190314L/14231740_20190314L_whole.png
- 14231740_20190314L/14231740_20190314L_zone.png
- 14231740_20190314R/
- 14231740_20190314R/14231740_20190314R_densitymap.png
- 14231740_20190314R/14231740_20190314R_whole.png
- 14231740_20190314R/14231740_20190314R_zone.png
- 14274987_20210329L/
- 14274987_20210329L/14274987_20210329L_densitymap.png
- 14274987_20210329L/14274987_20210329L_whole.png
- 14274987_20210329L/14274987_20210329L_zone.png
- 14274987_20210329R/
- 14274987_20210329R/14274987_20210329R_densitymap.png
- 14274987_20210329R/14274987_20210329R_whole.png
- 14274987_20210329R/14274987_20210329R_zone.png
- 14278174_20201026L/
- 14278174_20201026L/14278174_20201026L_densitymap.png
- 14278174_20201026L/14278174_20201026L_whole.png
- 14278174_20201026L/14278174_20201026L_zone.png
- 14278174_20201026R/
- 14278174_20201026R/14278174_20201026R_densitymap.png
- 14278174_20201026R/14278174_20201026R_whole.png
- 14278174_20201026R/14278174_20201026R_zone.png
- 14326011_20191219R/
- 14326011_20191219R/14326011_20191219R_densitymap.png
- 14326011_20191219R/14326011_20191219R_whole.png
- 14326011_20191219R/14326011_20191219R_zone.png
- 14505441_20200914L/
- 14505441_20200914L/14505441_20200914L_densitymap.png
- 14505441_20200914L/14505441_20200914L_whole.png
- 14505441_20200914L/14505441_20200914L_zone.png
- 14519541_20200810L/
- 14519541_20200810L/14519541_20200810L_densitymap.png
- 14519541_20200810L/14519541_20200810L_whole.png
- 14519541_20200810L/14519541_20200810L_zone.png
- 14519541_20200810R/
- 14519541_20200810R/14519541_20200810R_densitymap.png
- 14519541_20200810R/14519541_20200810R_whole.png
- 14519541_20200810R/14519541_20200810R_zone.png
- 14914401_20191021L/
- 14914401_20191021L/14914401_20191021L_densitymap.png
- 14914401_20191021L/14914401_20191021L_whole.png
- 14914401_20191021L/14914401_20191021L_zone.png
- 14914401_20191021R/
- 14914401_20191021R/14914401_20191021R_densitymap.png
- 14914401_20191021R/14914401_20191021R_whole.png
- 14914401_20191021R/14914401_20191021R_zone.png
- 15042859_20200820L/
- 15042859_20200820L/15042859_20200820L_densitymap.png
- 15042859_20200820L/15042859_20200820L_whole.png
- 15042859_20200820L/15042859_20200820L_zone.png
- 15042859_20200820R/
- 15042859_20200820R/15042859_20200820R_densitymap.png
- 15042859_20200820R/15042859_20200820R_whole.png
- 15042859_20200820R/15042859_20200820R_zone.png
- 15346311_20190325L/
- 15346311_20190325L/15346311_20190325L_densitymap.png
- 15346311_20190325L/15346311_20190325L_whole.png
- 15346311_20190325L/15346311_20190325L_zone.png
- 15346311_20190325R/
- 15346311_20190325R/15346311_20190325R_densitymap.png
- 15346311_20190325R/15346311_20190325R_whole.png
- 15346311_20190325R/15346311_20190325R_zone.png
- 15347484_20210520R/
- 15347484_20210520R/15347484_20210520R_densitymap.png
- 15347484_20210520R/15347484_20210520R_whole.png
- 15347484_20210520R/15347484_20210520R_zone.png
- 15361125_20200810R/
- 15361125_20200810R/15361125_20200810R_densitymap.png
- 15361125_20200810R/15361125_20200810R_whole.png
- 15361125_20200810R/15361125_20200810R_zone.png
- 15409274_20191118R/
- 15409274_20191118R/15409274_20191118R_densitymap.png
- 15409274_20191118R/15409274_20191118R_whole.png
- 15409274_20191118R/15409274_20191118R_zone.png
- 15792673_20201214L/
- 15792673_20201214L/15792673_20201214L_densitymap.png
- 15792673_20201214L/15792673_20201214L_whole.png
- 15792673_20201214L/15792673_20201214L_zone.png
- 15792673_20201214R/
- 15792673_20201214R/15792673_20201214R_densitymap.png
- 15792673_20201214R/15792673_20201214R_whole.png
- 15792673_20201214R/15792673_20201214R_zone.png
- 15794631_20190715L/
- 15794631_20190715L/15794631_20190715L_densitymap.png
- 15794631_20190715L/15794631_20190715L_whole.png
- 15794631_20190715L/15794631_20190715L_zone.png
- 15794631_20190715R/
- 15794631_20190715R/15794631_20190715R_densitymap.png
- 15794631_20190715R/15794631_20190715R_whole.png
- 15794631_20190715R/15794631_20190715R_zone.png
- 15985019_20200824L/
- 15985019_20200824L/15985019_20200824L_densitymap.png
- 15985019_20200824L/15985019_20200824L_whole.png
- 15985019_20200824L/15985019_20200824L_zone.png
- 16009475_20210527R/
- 16009475_20210527R/16009475_20210527R_densitymap.png
- 16009475_20210527R/16009475_20210527R_whole.png
- 16009475_20210527R/16009475_20210527R_zone.png
- 16103980_20210107L/
- 16103980_20210107L/16103980_20210107L_densitymap.png
- 16103980_20210107L/16103980_20210107L_whole.png
- 16103980_20210107L/16103980_20210107L_zone.png
- 16103980_20210107R/
- 16103980_20210107R/16103980_20210107R_densitymap.png
- 16103980_20210107R/16103980_20210107R_whole.png
- 16103980_20210107R/16103980_20210107R_zone.png
- 16117530_20200729L/
- 16117530_20200729L/16117530_20200729L_densitymap.png
- 16117530_20200729L/16117530_20200729L_whole.png
- 16117530_20200729L/16117530_20200729L_zone.png
- 16117530_20200729R/
- 16117530_20200729R/16117530_20200729R_densitymap.png
- 16117530_20200729R/16117530_20200729R_whole.png
- 16117530_20200729R/16117530_20200729R_zone.png
- 16295461_20210512L/
- 16295461_20210512L/16295461_20210512L_densitymap.png
- 16295461_20210512L/16295461_20210512L_whole.png
- 16295461_20210512L/16295461_20210512L_zone.png
- 16295461_20210512R/
- 16295461_20210512R/16295461_20210512R_densitymap.png
- 16295461_20210512R/16295461_20210512R_whole.png
- 16295461_20210512R/16295461_20210512R_zone.png
[truncated: 1,728 more entries]
