# Supplementary material for: Deep learning-based fully automated grading system for dry eye disease severity
Source: PLoS One. 2024 Mar 14;19(3):e0299776. doi: 10.1371/journal.pone.0299776 (PMC10939279; doi:10.1371/journal.pone.0299776)
Supplement: S2 Dataset — (ZIP) [file pone.0299776.s003.zip]

Archive with 2,060 entries (1,545 files):
- 28281799_20210705L/
- 28281799_20210705L/28281799_20210705L_densitymap.png
- 28281799_20210705L/28281799_20210705L_whole.png
- 28281799_20210705L/28281799_20210705L_zone.png
- 28281799_20210705R/
- 28281799_20210705R/28281799_20210705R_densitymap.png
- 28281799_20210705R/28281799_20210705R_whole.png
- 28281799_20210705R/28281799_20210705R_zone.png
- 28313780_20190502L/
- 28313780_20190502L/28313780_20190502L_densitymap.png
- 28313780_20190502L/28313780_20190502L_whole.png
- 28313780_20190502L/28313780_20190502L_zone.png
- 28313780_20190502R/
- 28313780_20190502R/28313780_20190502R_densitymap.png
- 28313780_20190502R/28313780_20190502R_whole.png
- 28313780_20190502R/28313780_20190502R_zone.png
- 28322924_20210803L/
- 28322924_20210803L/28322924_20210803L_densitymap.png
- 28322924_20210803L/28322924_20210803L_whole.png
- 28322924_20210803L/28322924_20210803L_zone.png
- 28322924_20210803R/
- 28322924_20210803R/28322924_20210803R_densitymap.png
- 28322924_20210803R/28322924_20210803R_whole.png
- 28322924_20210803R/28322924_20210803R_zone.png
- 28341350_20210415L/
- 28341350_20210415L/28341350_20210415L_densitymap.png
- 28341350_20210415L/28341350_20210415L_whole.png
- 28341350_20210415L/28341350_20210415L_zone.png
- 28341350_20210415R/
- 28341350_20210415R/28341350_20210415R_densitymap.png
- 28341350_20210415R/28341350_20210415R_whole.png
- 28341350_20210415R/28341350_20210415R_zone.png
- 28343750_20200921L/
- 28343750_20200921L/28343750_20200921L_densitymap.png
- 28343750_20200921L/28343750_20200921L_whole.png
- 28343750_20200921L/28343750_20200921L_zone.png
- 28343750_20200921R/
- 28343750_20200921R/28343750_20200921R_densitymap.png
- 28343750_20200921R/28343750_20200921R_whole.png
- 28343750_20200921R/28343750_20200921R_zone.png
- 28358567_20201019L/
- 28358567_20201019L/28358567_20201019L_densitymap.png
- 28358567_20201019L/28358567_20201019L_whole.png
- 28358567_20201019L/28358567_20201019L_zone.png
- 28358567_20201019R/
- 28358567_20201019R/28358567_20201019R_densitymap.png
- 28358567_20201019R/28358567_20201019R_whole.png
- 28358567_20201019R/28358567_20201019R_zone.png
- 28395131_20201022L/
- 28395131_20201022L/28395131_20201022L_densitymap.png
- 28395131_20201022L/28395131_20201022L_whole.png
- 28395131_20201022L/28395131_20201022L_zone.png
- 28395542_20200427L/
- 28395542_20200427L/28395542_20200427L_densitymap.png
- 28395542_20200427L/28395542_20200427L_whole.png
- 28395542_20200427L/28395542_20200427L_zone.png
- 28395542_20200427R/
- 28395542_20200427R/28395542_20200427R_densitymap.png
- 28395542_20200427R/28395542_20200427R_whole.png
- 28395542_20200427R/28395542_20200427R_zone.png
- 28417101_20210830L/
- 28417101_20210830L/28417101_20210830L_densitymap.png
- 28417101_20210830L/28417101_20210830L_whole.png
- 28417101_20210830L/28417101_20210830L_zone.png
- 28417101_20210830R/
- 28417101_20210830R/28417101_20210830R_densitymap.png
- 28417101_20210830R/28417101_20210830R_whole.png
- 28417101_20210830R/28417101_20210830R_zone.png
- 28432852_20190509L/
- 28432852_20190509L/28432852_20190509L_densitymap.png
- 28432852_20190509L/28432852_20190509L_whole.png
- 28432852_20190509L/28432852_20190509L_zone.png
- 28432852_20190509R/
- 28432852_20190509R/28432852_20190509R_densitymap.png
- 28432852_20190509R/28432852_20190509R_whole.png
- 28432852_20190509R/28432852_20190509R_zone.png
- 28439125_20200730L/
- 28439125_20200730L/28439125_20200730L_densitymap.png
- 28439125_20200730L/28439125_20200730L_whole.png
- 28439125_20200730L/28439125_20200730L_zone.png
- 28454319_20201224L/
- 28454319_20201224L/28454319_20201224L_densitymap.png
- 28454319_20201224L/28454319_20201224L_whole.png
- 28454319_20201224L/28454319_20201224L_zone.png
- 28454319_20201224R/
- 28454319_20201224R/28454319_20201224R_densitymap.png
- 28454319_20201224R/28454319_20201224R_whole.png
- 28454319_20201224R/28454319_20201224R_zone.png
- 28469885_20201005L/
- 28469885_20201005L/28469885_20201005L_densitymap.png
- 28469885_20201005L/28469885_20201005L_whole.png
- 28469885_20201005L/28469885_20201005L_zone.png
- 28488064_20190812L/
- 28488064_20190812L/28488064_20190812L_densitymap.png
- 28488064_20190812L/28488064_20190812L_whole.png
- 28488064_20190812L/28488064_20190812L_zone.png
- 28488064_20190812R/
- 28488064_20190812R/28488064_20190812R_densitymap.png
- 28488064_20190812R/28488064_20190812R_whole.png
- 28488064_20190812R/28488064_20190812R_zone.png
- 28537067_20210527R/
- 28537067_20210527R/28537067_20210527R_densitymap.png
- 28537067_20210527R/28537067_20210527R_whole.png
- 28537067_20210527R/28537067_20210527R_zone.png
- 28569901_20201105L/
- 28569901_20201105L/28569901_20201105L_densitymap.png
- 28569901_20201105L/28569901_20201105L_whole.png
- 28569901_20201105L/28569901_20201105L_zone.png
- 28569901_20201105R/
- 28569901_20201105R/28569901_20201105R_densitymap.png
- 28569901_20201105R/28569901_20201105R_whole.png
- 28569901_20201105R/28569901_20201105R_zone.png
- 28619914_20210412L/
- 28619914_20210412L/28619914_20210412L_densitymap.png
- 28619914_20210412L/28619914_20210412L_whole.png
- 28619914_20210412L/28619914_20210412L_zone.png
- 28619914_20210412R/
- 28619914_20210412R/28619914_20210412R_densitymap.png
- 28619914_20210412R/28619914_20210412R_whole.png
- 28619914_20210412R/28619914_20210412R_zone.png
- 28641841_20210304L/
- 28641841_20210304L/28641841_20210304L_densitymap.png
- 28641841_20210304L/28641841_20210304L_whole.png
- 28641841_20210304L/28641841_20210304L_zone.png
- 28641841_20210304R/
- 28641841_20210304R/28641841_20210304R_densitymap.png
- 28641841_20210304R/28641841_20210304R_whole.png
- 28641841_20210304R/28641841_20210304R_zone.png
- 28646954_20191031L/
- 28646954_20191031L/28646954_20191031L_densitymap.png
- 28646954_20191031L/28646954_20191031L_whole.png
- 28646954_20191031L/28646954_20191031L_zone.png
- 28646954_20191031R/
- 28646954_20191031R/28646954_20191031R_densitymap.png
- 28646954_20191031R/28646954_20191031R_whole.png
- 28646954_20191031R/28646954_20191031R_zone.png
- 28665777_20200422L/
- 28665777_20200422L/28665777_20200422L_densitymap.png
- 28665777_20200422L/28665777_20200422L_whole.png
- 28665777_20200422L/28665777_20200422L_zone.png
- 28665777_20200422R/
- 28665777_20200422R/28665777_20200422R_densitymap.png
- 28665777_20200422R/28665777_20200422R_whole.png
- 28665777_20200422R/28665777_20200422R_zone.png
- 28670027_20200416L/
- 28670027_20200416L/28670027_20200416L_densitymap.png
- 28670027_20200416L/28670027_20200416L_whole.png
- 28670027_20200416L/28670027_20200416L_zone.png
- 28670027_20200416R/
- 28670027_20200416R/28670027_20200416R_densitymap.png
- 28670027_20200416R/28670027_20200416R_whole.png
- 28670027_20200416R/28670027_20200416R_zone.png
- 28702188_20210513L/
- 28702188_20210513L/28702188_20210513L_densitymap.png
- 28702188_20210513L/28702188_20210513L_whole.png
- 28702188_20210513L/28702188_20210513L_zone.png
- 28702188_20210513R/
- 28702188_20210513R/28702188_20210513R_densitymap.png
- 28702188_20210513R/28702188_20210513R_whole.png
- 28702188_20210513R/28702188_20210513R_zone.png
- 28723952_20201116L/
- 28723952_20201116L/28723952_20201116L_densitymap.png
- 28723952_20201116L/28723952_20201116L_whole.png
- 28723952_20201116L/28723952_20201116L_zone.png
- 28723952_20201116R/
- 28723952_20201116R/28723952_20201116R_densitymap.png
- 28723952_20201116R/28723952_20201116R_whole.png
- 28723952_20201116R/28723952_20201116R_zone.png
- 28725369_20200813L/
- 28725369_20200813L/28725369_20200813L_densitymap.png
- 28725369_20200813L/28725369_20200813L_whole.png
- 28725369_20200813L/28725369_20200813L_zone.png
- 28725369_20200813R/
- 28725369_20200813R/28725369_20200813R_densitymap.png
- 28725369_20200813R/28725369_20200813R_whole.png
- 28725369_20200813R/28725369_20200813R_zone.png
- 28812016_20201116L/
- 28812016_20201116L/28812016_20201116L_densitymap.png
- 28812016_20201116L/28812016_20201116L_whole.png
- 28812016_20201116L/28812016_20201116L_zone.png
- 28812016_20201116R/
- 28812016_20201116R/28812016_20201116R_densitymap.png
- 28812016_20201116R/28812016_20201116R_whole.png
- 28812016_20201116R/28812016_20201116R_zone.png
- 28820310_20210415L/
- 28820310_20210415L/28820310_20210415L_densitymap.png
- 28820310_20210415L/28820310_20210415L_whole.png
- 28820310_20210415L/28820310_20210415L_zone.png
- 28826844_20210708L/
- 28826844_20210708L/28826844_20210708L_densitymap.png
- 28826844_20210708L/28826844_20210708L_whole.png
- 28826844_20210708L/28826844_20210708L_zone.png
- 28826844_20210708R/
- 28826844_20210708R/28826844_20210708R_densitymap.png
- 28826844_20210708R/28826844_20210708R_whole.png
- 28826844_20210708R/28826844_20210708R_zone.png
- 28827739_20210628L/
- 28827739_20210628L/28827739_20210628L_densitymap.png
- 28827739_20210628L/28827739_20210628L_whole.png
- 28827739_20210628L/28827739_20210628L_zone.png
- 28827739_20210628R/
- 28827739_20210628R/28827739_20210628R_densitymap.png
- 28827739_20210628R/28827739_20210628R_whole.png
- 28827739_20210628R/28827739_20210628R_zone.png
- 28838760_20210420R/
- 28838760_20210420R/28838760_20210420R_densitymap.png
- 28838760_20210420R/28838760_20210420R_whole.png
- 28838760_20210420R/28838760_20210420R_zone.png
- 28853992_20210527L/
- 28853992_20210527L/28853992_20210527L_densitymap.png
- 28853992_20210527L/28853992_20210527L_whole.png
- 28853992_20210527L/28853992_20210527L_zone.png
- 28853992_20210527R/
- 28853992_20210527R/28853992_20210527R_densitymap.png
- 28853992_20210527R/28853992_20210527R_whole.png
- 28853992_20210527R/28853992_20210527R_zone.png
- 28929077_20210215L/
- 28929077_20210215L/28929077_20210215L_densitymap.png
- 28929077_20210215L/28929077_20210215L_whole.png
- 28929077_20210215L/28929077_20210215L_zone.png
- 28929077_20210215R/
- 28929077_20210215R/28929077_20210215R_densitymap.png
- 28929077_20210215R/28929077_20210215R_whole.png
- 28929077_20210215R/28929077_20210215R_zone.png
- 28936400_20200525L/
- 28936400_20200525L/28936400_20200525L_densitymap.png
- 28936400_20200525L/28936400_20200525L_whole.png
- 28936400_20200525L/28936400_20200525L_zone.png
- 28936400_20200525R/
- 28936400_20200525R/28936400_20200525R_densitymap.png
- 28936400_20200525R/28936400_20200525R_whole.png
- 28936400_20200525R/28936400_20200525R_zone.png
- 28964335_20210906L/
- 28964335_20210906L/28964335_20210906L_densitymap.png
- 28964335_20210906L/28964335_20210906L_whole.png
- 28964335_20210906L/28964335_20210906L_zone.png
- 28964335_20210906R/
- 28964335_20210906R/28964335_20210906R_densitymap.png
- 28964335_20210906R/28964335_20210906R_whole.png
- 28964335_20210906R/28964335_20210906R_zone.png
- 28968926_20201221L/
- 28968926_20201221L/28968926_20201221L_densitymap.png
- 28968926_20201221L/28968926_20201221L_whole.png
- 28968926_20201221L/28968926_20201221L_zone.png
- 28968926_20201221R/
- 28968926_20201221R/28968926_20201221R_densitymap.png
- 28968926_20201221R/28968926_20201221R_whole.png
- 28968926_20201221R/28968926_20201221R_zone.png
- 29028009_20210628L/
- 29028009_20210628L/29028009_20210628L_densitymap.png
- 29028009_20210628L/29028009_20210628L_whole.png
- 29028009_20210628L/29028009_20210628L_zone.png
- 29028009_20210628R/
- 29028009_20210628R/29028009_20210628R_densitymap.png
- 29028009_20210628R/29028009_20210628R_whole.png
- 29028009_20210628R/29028009_20210628R_zone.png
- 29081187_20210621L/
- 29081187_20210621L/29081187_20210621L_densitymap.png
- 29081187_20210621L/29081187_20210621L_whole.png
- 29081187_20210621L/29081187_20210621L_zone.png
- 29081187_20210621R/
- 29081187_20210621R/29081187_20210621R_densitymap.png
- 29081187_20210621R/29081187_20210621R_whole.png
- 29081187_20210621R/29081187_20210621R_zone.png
- 29180945_20200103L/
- 29180945_20200103L/29180945_20200103L_densitymap.png
- 29180945_20200103L/29180945_20200103L_whole.png
- 29180945_20200103L/29180945_20200103L_zone.png
- 29180945_20200103R/
- 29180945_20200103R/29180945_20200103R_densitymap.png
- 29180945_20200103R/29180945_20200103R_whole.png
- 29180945_20200103R/29180945_20200103R_zone.png
- 29203507_20210712L/
- 29203507_20210712L/29203507_20210712L_densitymap.png
- 29203507_20210712L/29203507_20210712L_whole.png
- 29203507_20210712L/29203507_20210712L_zone.png
- 29203507_20210712R/
- 29203507_20210712R/29203507_20210712R_densitymap.png
- 29203507_20210712R/29203507_20210712R_whole.png
- 29203507_20210712R/29203507_20210712R_zone.png
- 29214158_20200323L/
- 29214158_20200323L/29214158_20200323L_densitymap.png
- 29214158_20200323L/29214158_20200323L_whole.png
- 29214158_20200323L/29214158_20200323L_zone.png
- 29214158_20200323R/
- 29214158_20200323R/29214158_20200323R_densitymap.png
- 29214158_20200323R/29214158_20200323R_whole.png
- 29214158_20200323R/29214158_20200323R_zone.png
- 29259656_20191211R/
- 29259656_20191211R/29259656_20191211R_densitymap.png
- 29259656_20191211R/29259656_20191211R_whole.png
- 29259656_20191211R/29259656_20191211R_zone.png
- 29265978_20200907L/
- 29265978_20200907L/29265978_20200907L_densitymap.png
- 29265978_20200907L/29265978_20200907L_whole.png
- 29265978_20200907L/29265978_20200907L_zone.png
- 29282719_20201109L/
- 29282719_20201109L/29282719_20201109L_densitymap.png
- 29282719_20201109L/29282719_20201109L_whole.png
- 29282719_20201109L/29282719_20201109L_zone.png
[truncated: 1,760 more entries]
