# Supplementary material for: Deep learning-based fully automated grading system for dry eye disease severity
Source: PLoS One. 2024 Mar 14;19(3):e0299776. doi: 10.1371/journal.pone.0299776 (PMC10939279; doi:10.1371/journal.pone.0299776)
Supplement: S3 Dataset — (ZIP) [file pone.0299776.s004.zip]

Archive with 308 entries (231 files):
- 54435122_20201102L/
- 54435122_20201102L/54435122_20201102L_densitymap.png
- 54435122_20201102L/54435122_20201102L_whole.png
- 54435122_20201102L/54435122_20201102L_zone.png
- 54435122_20201102R/
- 54435122_20201102R/54435122_20201102R_densitymap.png
- 54435122_20201102R/54435122_20201102R_whole.png
- 54435122_20201102R/54435122_20201102R_zone.png
- 54472943_20201127R/
- 54472943_20201127R/54472943_20201127R_densitymap.png
- 54472943_20201127R/54472943_20201127R_whole.png
- 54472943_20201127R/54472943_20201127R_zone.png
- 54520114_20210728L/
- 54520114_20210728L/54520114_20210728L_densitymap.png
- 54520114_20210728L/54520114_20210728L_whole.png
- 54520114_20210728L/54520114_20210728L_zone.png
- 54553417_20201207L/
- 54553417_20201207L/54553417_20201207L_densitymap.png
- 54553417_20201207L/54553417_20201207L_whole.png
- 54553417_20201207L/54553417_20201207L_zone.png
- 54553417_20201207R/
- 54553417_20201207R/54553417_20201207R_densitymap.png
- 54553417_20201207R/54553417_20201207R_whole.png
- 54553417_20201207R/54553417_20201207R_zone.png
- 54571989_20201207L/
- 54571989_20201207L/54571989_20201207L_densitymap.png
- 54571989_20201207L/54571989_20201207L_whole.png
- 54571989_20201207L/54571989_20201207L_zone.png
- 54585469_20201210R/
- 54585469_20201210R/54585469_20201210R_densitymap.png
- 54585469_20201210R/54585469_20201210R_whole.png
- 54585469_20201210R/54585469_20201210R_zone.png
- 54636901_20201221L/
- 54636901_20201221L/54636901_20201221L_densitymap.png
- 54636901_20201221L/54636901_20201221L_whole.png
- 54636901_20201221L/54636901_20201221L_zone.png
- 54636901_20201221R/
- 54636901_20201221R/54636901_20201221R_densitymap.png
- 54636901_20201221R/54636901_20201221R_whole.png
- 54636901_20201221R/54636901_20201221R_zone.png
- 54642254_20210104R/
- 54642254_20210104R/54642254_20210104R_densitymap.png
- 54642254_20210104R/54642254_20210104R_whole.png
- 54642254_20210104R/54642254_20210104R_zone.png
- 54644438_20210607L/
- 54644438_20210607L/54644438_20210607L_densitymap.png
- 54644438_20210607L/54644438_20210607L_whole.png
- 54644438_20210607L/54644438_20210607L_zone.png
- 54651032_20210107L/
- 54651032_20210107L/54651032_20210107L_densitymap.png
- 54651032_20210107L/54651032_20210107L_whole.png
- 54651032_20210107L/54651032_20210107L_zone.png
- 54651032_20210107R/
- 54651032_20210107R/54651032_20210107R_densitymap.png
- 54651032_20210107R/54651032_20210107R_whole.png
- 54651032_20210107R/54651032_20210107R_zone.png
- 54668869_20210111L/
- 54668869_20210111L/54668869_20210111L_densitymap.png
- 54668869_20210111L/54668869_20210111L_whole.png
- 54668869_20210111L/54668869_20210111L_zone.png
- 54668869_20210111R/
- 54668869_20210111R/54668869_20210111R_densitymap.png
- 54668869_20210111R/54668869_20210111R_whole.png
- 54668869_20210111R/54668869_20210111R_zone.png
- 54705542_20210114L/
- 54705542_20210114L/54705542_20210114L_densitymap.png
- 54705542_20210114L/54705542_20210114L_whole.png
- 54705542_20210114L/54705542_20210114L_zone.png
- 54705542_20210114R/
- 54705542_20210114R/54705542_20210114R_densitymap.png
- 54705542_20210114R/54705542_20210114R_whole.png
- 54705542_20210114R/54705542_20210114R_zone.png
- 54707858_20210217R/
- 54707858_20210217R/54707858_20210217R_densitymap.png
- 54707858_20210217R/54707858_20210217R_whole.png
- 54707858_20210217R/54707858_20210217R_zone.png
- 54710830_20210217L/
- 54710830_20210217L/54710830_20210217L_densitymap.png
- 54710830_20210217L/54710830_20210217L_whole.png
- 54710830_20210217L/54710830_20210217L_zone.png
- 54710830_20210217R/
- 54710830_20210217R/54710830_20210217R_densitymap.png
- 54710830_20210217R/54710830_20210217R_whole.png
- 54710830_20210217R/54710830_20210217R_zone.png
- 54743056_20210722L/
- 54743056_20210722L/54743056_20210722L_densitymap.png
- 54743056_20210722L/54743056_20210722L_whole.png
- 54743056_20210722L/54743056_20210722L_zone.png
- 54743056_20210722R/
- 54743056_20210722R/54743056_20210722R_densitymap.png
- 54743056_20210722R/54743056_20210722R_whole.png
- 54743056_20210722R/54743056_20210722R_zone.png
- 54763764_20210805L/
- 54763764_20210805L/54763764_20210805L_densitymap.png
- 54763764_20210805L/54763764_20210805L_whole.png
- 54763764_20210805L/54763764_20210805L_zone.png
- 54763764_20210805R/
- 54763764_20210805R/54763764_20210805R_densitymap.png
- 54763764_20210805R/54763764_20210805R_whole.png
- 54763764_20210805R/54763764_20210805R_zone.png
- 54787227_20210804R/
- 54787227_20210804R/54787227_20210804R_densitymap.png
- 54787227_20210804R/54787227_20210804R_whole.png
- 54787227_20210804R/54787227_20210804R_zone.png
- 54798854_20210208L/
- 54798854_20210208L/54798854_20210208L_densitymap.png
- 54798854_20210208L/54798854_20210208L_whole.png
- 54798854_20210208L/54798854_20210208L_zone.png
- 54798854_20210208R/
- 54798854_20210208R/54798854_20210208R_densitymap.png
- 54798854_20210208R/54798854_20210208R_whole.png
- 54798854_20210208R/54798854_20210208R_zone.png
- 54822308_20210225L/
- 54822308_20210225L/54822308_20210225L_densitymap.png
- 54822308_20210225L/54822308_20210225L_whole.png
- 54822308_20210225L/54822308_20210225L_zone.png
- 54831333_20210722L/
- 54831333_20210722L/54831333_20210722L_densitymap.png
- 54831333_20210722L/54831333_20210722L_whole.png
- 54831333_20210722L/54831333_20210722L_zone.png
- 54835582_20210616L/
- 54835582_20210616L/54835582_20210616L_densitymap.png
- 54835582_20210616L/54835582_20210616L_whole.png
- 54835582_20210616L/54835582_20210616L_zone.png
- 54835582_20210616R/
- 54835582_20210616R/54835582_20210616R_densitymap.png
- 54835582_20210616R/54835582_20210616R_whole.png
- 54835582_20210616R/54835582_20210616R_zone.png
- 54847143_20210303L/
- 54847143_20210303L/54847143_20210303L_densitymap.png
- 54847143_20210303L/54847143_20210303L_whole.png
- 54847143_20210303L/54847143_20210303L_zone.png
- 54847143_20210303R/
- 54847143_20210303R/54847143_20210303R_densitymap.png
- 54847143_20210303R/54847143_20210303R_whole.png
- 54847143_20210303R/54847143_20210303R_zone.png
- 54861240_20210220L/
- 54861240_20210220L/54861240_20210220L_densitymap.png
- 54861240_20210220L/54861240_20210220L_whole.png
- 54861240_20210220L/54861240_20210220L_zone.png
- 54861240_20210220R/
- 54861240_20210220R/54861240_20210220R_densitymap.png
- 54861240_20210220R/54861240_20210220R_whole.png
- 54861240_20210220R/54861240_20210220R_zone.png
- 54902259_20210303L/
- 54902259_20210303L/54902259_20210303L_densitymap.png
- 54902259_20210303L/54902259_20210303L_whole.png
- 54902259_20210303L/54902259_20210303L_zone.png
- 54902259_20210303R/
- 54902259_20210303R/54902259_20210303R_densitymap.png
- 54902259_20210303R/54902259_20210303R_whole.png
- 54902259_20210303R/54902259_20210303R_zone.png
- 54904192_20210609R/
- 54904192_20210609R/54904192_20210609R_densitymap.png
- 54904192_20210609R/54904192_20210609R_whole.png
- 54904192_20210609R/54904192_20210609R_zone.png
- 54928600_20210310L/
- 54928600_20210310L/54928600_20210310L_densitymap.png
- 54928600_20210310L/54928600_20210310L_whole.png
- 54928600_20210310L/54928600_20210310L_zone.png
- 54981593_20210324L/
- 54981593_20210324L/54981593_20210324L_densitymap.png
- 54981593_20210324L/54981593_20210324L_whole.png
- 54981593_20210324L/54981593_20210324L_zone.png
- 54985014_20210616L/
- 54985014_20210616L/54985014_20210616L_densitymap.png
- 54985014_20210616L/54985014_20210616L_whole.png
- 54985014_20210616L/54985014_20210616L_zone.png
- 54985014_20210616R/
- 54985014_20210616R/54985014_20210616R_densitymap.png
- 54985014_20210616R/54985014_20210616R_whole.png
- 54985014_20210616R/54985014_20210616R_zone.png
- 55019561_20210415L/
- 55019561_20210415L/55019561_20210415L_densitymap.png
- 55019561_20210415L/55019561_20210415L_whole.png
- 55019561_20210415L/55019561_20210415L_zone.png
- 55025148_20210503L/
- 55025148_20210503L/55025148_20210503L_densitymap.png
- 55025148_20210503L/55025148_20210503L_whole.png
- 55025148_20210503L/55025148_20210503L_zone.png
- 55025148_20210503R/
- 55025148_20210503R/55025148_20210503R_densitymap.png
- 55025148_20210503R/55025148_20210503R_whole.png
- 55025148_20210503R/55025148_20210503R_zone.png
- 55034863_20210408R/
- 55034863_20210408R/55034863_20210408R_densitymap.png
- 55034863_20210408R/55034863_20210408R_whole.png
- 55034863_20210408R/55034863_20210408R_zone.png
- 55045724_20210712L/
- 55045724_20210712L/55045724_20210712L_densitymap.png
- 55045724_20210712L/55045724_20210712L_whole.png
- 55045724_20210712L/55045724_20210712L_zone.png
- 55045724_20210712R/
- 55045724_20210712R/55045724_20210712R_densitymap.png
- 55045724_20210712R/55045724_20210712R_whole.png
- 55045724_20210712R/55045724_20210712R_zone.png
- 55076641_20210705R/
- 55076641_20210705R/55076641_20210705R_densitymap.png
- 55076641_20210705R/55076641_20210705R_whole.png
- 55076641_20210705R/55076641_20210705R_zone.png
- 55079943_20210602L/
- 55079943_20210602L/55079943_20210602L_densitymap.png
- 55079943_20210602L/55079943_20210602L_whole.png
- 55079943_20210602L/55079943_20210602L_zone.png
- 55079943_20210602R/
- 55079943_20210602R/55079943_20210602R_densitymap.png
- 55079943_20210602R/55079943_20210602R_whole.png
- 55079943_20210602R/55079943_20210602R_zone.png
- 55094618_20210621L/
- 55094618_20210621L/55094618_20210621L_densitymap.png
- 55094618_20210621L/55094618_20210621L_whole.png
- 55094618_20210621L/55094618_20210621L_zone.png
- 55106427_20210623L/
- 55106427_20210623L/55106427_20210623L_densitymap.png
- 55106427_20210623L/55106427_20210623L_whole.png
- 55106427_20210623L/55106427_20210623L_zone.png
- 55106427_20210623R/
- 55106427_20210623R/55106427_20210623R_densitymap.png
- 55106427_20210623R/55106427_20210623R_whole.png
- 55106427_20210623R/55106427_20210623R_zone.png
- 55124564_20210728L/
- 55124564_20210728L/55124564_20210728L_densitymap.png
- 55124564_20210728L/55124564_20210728L_whole.png
- 55124564_20210728L/55124564_20210728L_zone.png
- 55124564_20210728R/
- 55124564_20210728R/55124564_20210728R_densitymap.png
- 55124564_20210728R/55124564_20210728R_whole.png
- 55124564_20210728R/55124564_20210728R_zone.png
- 55130684_20210728L/
- 55130684_20210728L/55130684_20210728L_densitymap.png
- 55130684_20210728L/55130684_20210728L_whole.png
- 55130684_20210728L/55130684_20210728L_zone.png
- 55130684_20210728R/
- 55130684_20210728R/55130684_20210728R_densitymap.png
- 55130684_20210728R/55130684_20210728R_whole.png
- 55130684_20210728R/55130684_20210728R_zone.png
- 55167237_20210607L/
- 55167237_20210607L/55167237_20210607L_densitymap.png
- 55167237_20210607L/55167237_20210607L_whole.png
- 55167237_20210607L/55167237_20210607L_zone.png
- 55249090_20210520R/
- 55249090_20210520R/55249090_20210520R_densitymap.png
- 55249090_20210520R/55249090_20210520R_whole.png
- 55249090_20210520R/55249090_20210520R_zone.png
- 55270498_20210524R/
- 55270498_20210524R/55270498_20210524R_densitymap.png
- 55270498_20210524R/55270498_20210524R_whole.png
- 55270498_20210524R/55270498_20210524R_zone.png
- 55272076_20210902L/
- 55272076_20210902L/55272076_20210902L_densitymap.png
- 55272076_20210902L/55272076_20210902L_whole.png
- 55272076_20210902L/55272076_20210902L_zone.png
- 55275532_20210531L/
- 55275532_20210531L/55275532_20210531L_densitymap.png
- 55275532_20210531L/55275532_20210531L_whole.png
- 55275532_20210531L/55275532_20210531L_zone.png
- 55315005_20210707L/
- 55315005_20210707L/55315005_20210707L_densitymap.png
- 55315005_20210707L/55315005_20210707L_whole.png
- 55315005_20210707L/55315005_20210707L_zone.png
- 55315005_20210707R/
- 55315005_20210707R/55315005_20210707R_densitymap.png
- 55315005_20210707R/55315005_20210707R_whole.png
- 55315005_20210707R/55315005_20210707R_zone.png
- 55356222_20210722R/
- 55356222_20210722R/55356222_20210722R_densitymap.png
- 55356222_20210722R/55356222_20210722R_whole.png
- 55356222_20210722R/55356222_20210722R_zone.png
- 55368193_20210629L/
- 55368193_20210629L/55368193_20210629L_densitymap.png
- 55368193_20210629L/55368193_20210629L_whole.png
- 55368193_20210629L/55368193_20210629L_zone.png
- 55390145_20210621L/
- 55390145_20210621L/55390145_20210621L_densitymap.png
- 55390145_20210621L/55390145_20210621L_whole.png
- 55390145_20210621L/55390145_20210621L_zone.png
- 55390145_20210621R/
- 55390145_20210621R/55390145_20210621R_densitymap.png
- 55390145_20210621R/55390145_20210621R_whole.png
- 55390145_20210621R/55390145_20210621R_zone.png
- 55415044_20210628L/
- 55415044_20210628L/55415044_20210628L_densitymap.png
- 55415044_20210628L/55415044_20210628L_whole.png
- 55415044_20210628L/55415044_20210628L_zone.png
- 55415044_20210628R/
- 55415044_20210628R/55415044_20210628R_densitymap.png
- 55415044_20210628R/55415044_20210628R_whole.png
- 55415044_20210628R/55415044_20210628R_zone.png
- 55416465_20210726L/
- 55416465_20210726L/55416465_20210726L_densitymap.png
- 55416465_20210726L/55416465_20210726L_whole.png
- 55416465_20210726L/55416465_20210726L_zone.png
- 55416465_20210726R/
- 55416465_20210726R/55416465_20210726R_densitymap.png
- 55416465_20210726R/55416465_20210726R_whole.png
- 55416465_20210726R/55416465_20210726R_zone.png
- 55417374_20210705R/
- 55417374_20210705R/55417374_20210705R_densitymap.png
- 55417374_20210705R/55417374_20210705R_whole.png
- 55417374_20210705R/55417374_20210705R_zone.png
[truncated: 8 more entries]
